# Supplementary material for: Construction of S-Scheme 2D/2D Crystalline Carbon Nitride/BiOIO3 van der Waals Heterojunction for Boosted Photocatalytic Degradation of Antibiotics
Source: Molecules. 2023 Jun 29;28(13):5098. doi: 10.3390/molecules28135098 (PMC10343194; doi:10.3390/molecules28135098)
Supplement: Supplementary file 1 [file molecules-28-05098-s001.zip]

Archive with 1 entries (1 files):
- molecules-2473482-supplementary.pdf
